# Supplementary material for: Trends and Long-Term Mortality in Sepsis: Evidence from a Population-Based Retrospective Cohort Study of 13,994 Hospitalizations in the Abruzzo Region, Central Italy
Source: Antibiotics (Basel). 2026 Jun 15;15(6):608. doi: 10.3390/antibiotics15060608 (PMC13295393; doi:10.3390/antibiotics15060608)
Supplement: Supplementary file 1 [file antibiotics-15-00608-s001.zip]

Archive with 1 entries (1 files):
- antibiotics-4287042-supplementary.pdf
